# Supplementary material for: Forward Genetic Screening for the Improved Production of Fermentable Sugars from Plant Biomass
Source: PLoS One. 2013 Jan 31;8(1):e55616. doi: 10.1371/journal.pone.0055616 (PMC3561329; doi:10.1371/journal.pone.0055616)
Supplement: Table S1 — Known cell wall mutants and their gene products. MUR11 was molecularly identified in this study and is highlighted in red. (XLS) [file pone.0055616.s006.xls]

## Sheet: Sheet1
Supplementary Table 1. Known cell wall mutants tested by acid hydrolysis.
Mutant	AGI	GENE	Glucose (ug/mL)
csld3-1	At3g03050	Cellulose synthase-like 3	-
eld1-1	At3g08550	Elongation defective 1	-
fk	At3g52940	Fackel	-
irx1	At4g18780	Irregular xylem 1/CESA8	-
irx3	At5g17420	Irregular xylem 3/CESA7/MUR10	-
irx4	At1g15950	Irregular xylem 4/Cinnamoyl CoA Reductase 1	-
ixr1-1	At5g05170	Isoxaben resistant 1/CESA3	-
ixr1-2	At5g05170	Isoxaben resistant 1/CESA3	-
ixr2-1	At5g64740	Isoxaben resistant 2/Procuste1/ CESA6	-
knf	At1g67490	Knopf	-
mur1-1	At3g51160	GDP-D-mannose-4,6-dehydratase	-
mur2-1	At2g03220	Fucosyltransferase 1	-
mur3-2	At2g20370	xyloglucan galactosyltransferase	-
mur4-2	At1g30620	UDP-D-xylose 4-epimerase	-
mur5-1		Murus 5	-
mur6-1		Murus 6	-
mur7-1		Murus 7	-
mur8-1		Murus 8	-
mur9-1		Murus 9	-
mur10-2	At5g17420	CesA7/IRX3	-
mur11-1	At3g59770	Suppressor of actin 9	+
pmr4-1	At4g03550	Powdery mildew resistant 4	-
pmr5; pmr6-3	At5g58600; At3g54920		-
pnt1-1	At5g22130	Peanut 1	-
prc1-1	At5g64740	Procuste1/CESA6/IXR2	-
rhd1-1	At1g64440	Root hair defective 1/UDP-Glucose 4-epimerase	-
rhd3-1	At3g13870	Root hair defective 3	-
rsw2-1	At5g49720	Radial swelling 2/IRX2	-
rsw3-1	At5g63840	Radial swelling 3	-
sos5-1	At3g46550	Salt overly sensitive 5	-
vtc1-1	At2g39770	Vitamin C Defective 1/GDP-mannose pyrophosphorylase	-
Of the 31 known cell wall mutants tested for wall hydrolysis sensitivity (whs), only mur11 showed increased accessibility. Plants were grown for 21 days and leaf 3 or 4 were subjected to 1M H2SO4 acid hydrolysis (see Methods).
