# Supplementary material for: Forward Genetic Screening for the Improved Production of Fermentable Sugars from Plant Biomass
Source: PLoS One. 2013 Jan 31;8(1):e55616. doi: 10.1371/journal.pone.0055616 (PMC3561329; doi:10.1371/journal.pone.0055616)
Supplement: Table S2 — Genotypes used in this study. (XLS) [file pone.0055616.s007.xls]

## Sheet: Sheet1
Supplementary Table 2. Genotypes used in this study.
Allele	Lesion	Genomic position	Amino acid
mur11-1	G à A	1157 bp	R274 à H
sac9-3	SALK_058870
pid-100	G à A	667 bp	D223 à N
pid-14	SALK_049736
pid-2	CS8063
pin1-1; ttg-1	CS8065
pin1	SALK_047613
arf5-2	SALK_021319
dpe2-100	G à A	1457 bp	W323 à Stop
dpe2-101	G à A	3201 bp	R561 à K
dpe2-5	SALK_073273
sex4-100	G à A	2194 bp	Splice junction
sex4-5	SALK_126784
sex1-100	SALK_077211
isa3-3	CS88929
bam1	SALK_039895
bam2	SALK_020838
bam3	SALK_041214
bam4	SALK_037355
