# Supplementary material for: Forward Genetic Screening for the Improved Production of Fermentable Sugars from Plant Biomass
Source: PLoS One. 2013 Jan 31;8(1):e55616. doi: 10.1371/journal.pone.0055616 (PMC3561329; doi:10.1371/journal.pone.0055616)
Supplement: Table S3 — Monosaccharide composition of rah mutants by gas chromatography. (XLS) [file pone.0055616.s008.xls]

## Sheet: Sheet1
Mutant ID	Rhamnose	SDV	Fucose	SDV	Arabinose	SDV	Xylose	SDV	Mannose	SDV	Galactose	SDV		2 standard deviations higher than Col-0 (wild type)
Col-0	0.101376	0.0147845	0.0621018	0.00473913	0.237155	0.0100507	0.182622	0.0114465	0.0389476	0.00197875	0.377797	0.0209498		2 standard deviations lower than Col-0 (wild type)
mur11-1	0.0591558	0.00157975	0.0543082	0.00184142	0.255595	0.0102624	0.155233	0.00634731	0.0340004	0.00167861	0.441707	0.00766839
rah1	0.156222	0.0170196	0.0772961	0.00872964	0.218927	0.0153821	0.181783	0.0133606	0.0420161	0.00367385	0.323756	0.0282234
rah2	0.131298	0.0201334	0.0726563	0.0119693	0.305089	0.0128646	0.203306	0.0288677	0.0351521	0.0030887	0.252498	0.0451903
rah3	0.146834	0.0172118	0.0812652	0.00777467	0.245161	0.00948015	0.176526	0.0101661	0.0443011	0.0059021	0.305913	0.0167511
rah4	0.134861	0.035247	0.123924	0.00148587	0.327931	0.012684	0.206369	0.00594172	0.0281311	0.00452446	0.178785	0.0219268
rah5	0.135575	0.0131971	0.0787954	0.0108588	0.25105	0.011132	0.201054	0.0107866	0.0382162	0.00237352	0.295309	0.0254826
rah6	0.163905	0.0260902	0.0944028	0.0335383	0.245165	0.019022	0.173131	0.0203209	0.0322868	0.00629618	0.291109	0.0200595
rah7	0.159355	0.0110239	0.0943507	0.012624	0.225	0.014558	0.173483	0.00293809	0.032692	0.00272796	0.315119	0.0067836
rah8	0.175528	0.00779975	0.149306	0.0103554	0.19861	0.0077064	0.158705	0.016164	0.027663	0.00161858	0.290189	0.0255167
rah9	0.132267	0.0380406	0.0739914	0.00852311	0.222848	0.0167495	0.167078	0.0124172	0.0378975	0.00783556	0.378251	0.060599
rah10	0.140212	0.00928955	0.105825	0.0268811	0.19254	0.0449896	0.146209	0.0286868	0.0366664	0.00591315	0.378547	0.0429778
rah11	0.129142	0.0178876	0.0662155	0.00734491	0.251981	0.0117354	0.17548	0.0110896	0.0362887	0.0022571	0.340893	0.0166169
rah12	0.132741	0.0110557	0.0591117	0.0121845	0.22486	0.0223751	0.16456	0.0191646	0.0411232	0.0015488	0.377604	0.0525353
rah13	0.125999	0.0239263	0.079299	0.00879782	0.301825	0.0126467	0.20017	0.0129209	0.0330881	0.00216676	0.259619	0.0321385
rah14	0.154438	0.0128235	0.0880096	0.00522868	0.227134	0.0113281	0.185134	0.0095227	0.0400388	0.00297069	0.305245	0.0179914
rah15	0.151144	0.0117447	0.142284	0.0299352	0.233621	0.00784561	0.145267	0.000550658	0.0319759	0.00167376	0.295708	0.0238117
rah16	0.189993	0.0124556	0.102559	0.0119955	0.239363	0.0298266	0.205553	0.0217359	0.0302398	0.00588606	0.232292	0.0518157
rah17	0.150086	0.0173542	0.0828234	0.0202593	0.248333	0.0111378	0.191116	0.00201557	0.0354996	0.00460804	0.292142	0.0370334
rah18	0.124677	0.0172867	0.0627191	0.00707268	0.224217	0.00889599	0.164516	0.0170835	0.0405297	0.00031576	0.383341	0.0151368
rah19	0.145183	0.0354049	0.0809636	0.0286594	0.219159	0.0275799	0.171499	0.0220786	0.0410589	0.00134797	0.342136	0.0287042
rah20	0.164968	0.00382251	0.0821808	0.00623854	0.273482	0.036918	0.206702	0.0249404	0.0336759	0.00667414	0.238992	0.0451232
rah21	0.144949	0.0176794	0.0859057	0.00781386	0.231542	0.0217869	0.179265	0.00698796	0.0622845	0.0150731	0.296054	0.0176468
rah22	0.175945	0.0202921	0.086899	0.00220964	0.21635	0.0127088	0.190052	0.0150099	0.0476224	0.00682296	0.283132	0.023309
rah23	0.163201	0.0152729	0.138668	0.0234039	0.232619	0.00240922	0.18661	0.00598821	0.0304575	0.000946172	0.248443	0.0307823
rah24	0.178874	0.0356615	0.122871	0.0325919	0.238986	0.00603186	0.16839	0.0113002	0.0280823	0.00534177	0.262796	0.0680496
rah25	0.161103	0.0127092	0.111373	0.0233811	0.221931	0.0207002	0.181547	0.0101871	0.0309509	0.00122146	0.293094	0.0278702
rah26	0.237574	0.0462835	0.143413	0.0367782	0.192849	0.0162944	0.16131	0.0197075	0.0254205	0.00514463	0.239433	0.0435385
rah27	0.107704	0.00270777	0.0649718	0.0056221	0.250388	0.010353	0.159388	0.0174371	0.0363595	0.00290599	0.381189	0.0335232
rah28	0.177299	0.019839	0.096318	0.00425689	0.252506	0.0267619	0.196328	0.0159603	0.0259855	0.00434183	0.251563	0.0534328
rah29	0.210477	0.0225867	0.152519	0.0149576	0.198021	0.00381795	0.190905	0.0102239	0.0249436	0.00829149	0.23145	0.0356239
rah30	0.103339	0.0130942	0.0719055	0.00949542	0.204904	0.00404516	0.162696	0.00572341	0.032628	0.00305199	0.424528	0.0204511
rah31	0.155647	0.0214068	0.0624408	0.01183	0.214781	0.0197188	0.15948	0.0129801	0.0393751	0.0028177	0.368277	0.0489843
rah32	0.143686	0.0122741	0.0867354	0.0149572	0.235732	0.0244524	0.201122	0.0392193	0.0369096	0.00899694	0.295816	0.080483
rah33	0.115163	0.0168872	0.0601577	0.00805403	0.231007	0.0540833	0.179642	0.0293428	0.0306111	0.00415195	0.383419	0.0999054
rah34	0.19743	0.0278651	0.125654	0.0367446	0.231408	0.0344531	0.167786	0.0173162	0.0314386	0.00267521	0.246283	0.0407646
rah35	n.d.	n.d.	n.d.	n.d.	n.d.	n.d.	n.d.	n.d.	n.d.	n.d.	n.d.	n.d.
rah36	0.101353	0.018862	0.0753465	0.00422393	0.231367	0.0126417	0.190393	0.0104708	0.0378981	0.00578778	0.363643	0.0389235
rah37	0.141435	0.0188811	0.0788618	0.010644	0.221465	0.0151978	0.19736	0.00988224	0.0410792	0.00215331	0.319799	0.0402414
rah38	0.17838	0.0314024	0.0850253	0.00469109	0.277933	0.0288569	0.176218	0.0088854	0.0384205	0.00451564	0.244023	0.0307782
rah39	0.117003	0.00682358	0.0790891	0.0046748	0.242593	0.015832	0.170673	0.00308098	0.0374841	0.00349339	0.353158	0.0216065
rah40	0.168789	0.00387758	0.110476	0.0405574	0.206891	0.021043	0.179718	0.0192997	0.0405135	0.00599582	0.293613	0.00941478
rah41	0.143722	0.0190257	0.0632633	0.0116448	0.242514	0.0249069	0.191203	0.0375365	0.0322128	0.00409882	0.327085	0.0888999
rah42	0.184627	0.0137911	0.077398	0.00503109	0.227706	0.00943729	0.170751	0.00818741	0.0440578	0.00154658	0.29546	0.0096336
rah43	0.111571	0.00753355	0.067987	0.00489825	0.209021	0.00858348	0.18515	0.00496499	0.0369747	0.0015196	0.389296	0.0191047
rah44	0.128314	0.0113233	0.0736421	0.00844254	0.211445	0.00949939	0.14857	0.00316248	0.0364491	0.00408415	0.40158	0.0186124
rah45	0.14783	0.0383748	0.0746847	0.0144153	0.232586	0.0505785	0.196675	0.0331494	0.0316607	0.00342319	0.316564	0.0288696
rah46	0.144123	0.00384866	0.0920545	0.00300251	0.255088	0.00347473	0.196482	0.0020209	0.0356142	0.00258	0.276639	0.00611508
rah47	0.182558	0.0302055	0.0843562	0.00824847	0.214631	0.00851491	0.174795	0.0018003	0.0366017	0.00328374	0.307058	0.032915
rah48	0.133289	0.00808049	0.0737472	0.0104595	0.249076	0.00453469	0.174781	0.00368315	0.0438848	0.00642763	0.325222	0.00246672
rah49	0.128556	0.00294774	0.0737208	0.00563399	0.274103	0.0220642	0.151497	0.0208417	0.0343309	0.00325577	0.337793	0.042835
rah50	0.109321	0.00706045	0.0852503	0.00497179	0.280748	0.00860062	0.19833	0.00607366	0.0349887	0.000277656	0.291362	0.0151979
rah51	0.116885	0.00834295	0.0921674	0.012638	0.258066	0.0205646	0.184317	0.00421036	0.0379926	0.00432684	0.310572	0.0273269
rah52	0.15624	0.0282155	0.0808328	0.0143206	0.24254	0.023164	0.168573	0.013739	0.0370574	0.00481879	0.328229	0.060436
rah53	0.132738	0.00473359	0.0759296	0.00408765	0.240098	0.0038902	0.196923	0.0145824	0.0476487	0.0048683	0.306663	0.0121844
rah54	0.0802494	0.00887787	0.068313	0.0105804	0.239838	0.0295688	0.177689	0.0122925	0.0331516	0.0028209	0.400759	0.0445481
rah55	0.14186	0.00801242	0.0693286	0.00249813	0.241343	0.00910444	0.171022	0.00460593	0.0446948	0.00247026	0.331751	0.0118965
rah56	0.165223	0.0114155	0.0711163	0.00542378	0.227905	0.0147759	0.181277	0.00463793	0.0481509	0.00409829	0.306327	0.0132067
rah57	0.156738	0.0141693	0.0705118	0.0085026	0.223874	0.0174325	0.173616	0.00554169	0.0368686	0.00342155	0.338391	0.0142433
rah58	0.0955164	0.00627305	0.0564448	0.000754862	0.246906	0.0162588	0.153784	0.00274561	0.0324417	0.00156825	0.414908	0.0144426
rah59	0.106344	0.0110581	0.069315	0.00379558	0.235474	0.00982903	0.183835	0.0021658	0.0373899	0.00268331	0.367641	0.0159822
rah60	0.125169	0.0206718	0.0651919	0.00987141	0.242139	0.0229703	0.166865	0.0134245	0.0355424	0.00258969	0.365093	0.0173088
rah61	0.113936	0.0155343	0.0797811	0.00480518	0.234604	0.00761034	0.202488	0.00661329	0.0361934	0.00174212	0.332998	0.00563897
rah62	0.152434	0.0123303	0.0833083	0.00636629	0.263065	0.00222844	0.175071	0.00482971	0.0380697	0.00325331	0.288052	0.0100368
rah63	0.152663	0.0115886	0.0868561	0.0150101	0.274537	0.0444267	0.173916	0.00602934	0.0362164	0.00912463	0.275811	0.0476363
