# Supplementary material for: Forward Genetic Screening for the Improved Production of Fermentable Sugars from Plant Biomass
Source: PLoS One. 2013 Jan 31;8(1):e55616. doi: 10.1371/journal.pone.0055616 (PMC3561329; doi:10.1371/journal.pone.0055616)
Supplement: Table S4 — Acid hydrolysis and enzymatic assays of rah mutants. (XLS) [file pone.0055616.s009.xls]

## Sheet: Sheet1
	1M H2SO4 fresh leaf disc				0.2M H2SO4 senesced tissue				Cellulase		Cellulase + Xylanase		Cellulase + Xylanase + Peroxidase		Starch	Ectopic Lignin		2 standard deviations higher than Col-0 (wild type)
Name	Abs	SD	Estimated total sugars (ug/leaf disc)	SD	Abs	SD	Estimated total sugars (ug/mg DW)	SD	Glucose (ug/mg DW)	SD	Glucose (ug/mg DW)	SD	Glucose (ug/mg DW)	SD				n.d., not determined
Col-0	0.11965	0.00157586	4.11945	0.0965304	0.535333	0.00960902	34.832	0.636275	66.3587	1.21335	150.013	3.74735	157.164	15.3288	-	-		-, no difference
mur11-1	0.221767	0.0396399	10.3747	2.42817	1.09667	0.0793242	72.0015	5.25256	73.3852	5.83562	176.028	10.3776	205.353	5.02207	strong	-		R, Root
rah1	0.39	0.107585	20.6799	6.59022	0.828333	0.128469	54.2334	8.50677	92.6318	13.3951	163.434	24.183	169.277	6.98114	strong	-		H,Hypocotyl
rah2	0.383767	0.0509618	20.2981	3.1217	0.603333	0.0142945	39.3347	0.946532	77.8199	4.98029	149.953	24.1361	220.23	29.1026	strong	R		C, Cotyledon
rah3	0.36655	0.104706	19.2435	6.41387	0.589	0.171205	38.3856	11.3365	64.1611	1.19983	125.83	10.6824	173.74	7.11849	strong
rah4	0.311625	0.0512598	15.879	3.13996	n.d.	n.d.	n.d.	n.d.	73.0304	13.9187	127.072	20.2931	195.683	9.29056	-	R
rah5	0.304	0.136388	15.4119	8.35455	0.539333	0.0464794	35.0969	3.0777	62.8307	4.33421	105.077	2.96276	104.934	7.27228	strong	-
rah6	0.302875	0.0634161	15.343	3.8846	n.d.	n.d.	n.d.	n.d.	99.816	7.93945	140.907	11.0771	211.676	26.0778	weak	-
rah7	0.3008	0.112861	15.2159	6.9134	0.675	0.0481352	44.0803	3.18734	89.4388	6.86847	158.467	18.4052	175.971	8.81171	-	-
rah8	0.29475	0.0773929	14.8453	4.74076	0.662667	0.137791	43.2636	9.12402	92.9865	1.55909	106.851	6.14448	186.013	22.3843	-	-
rah9	0.29205	0.0788696	14.6799	4.83122	0.654	0.144696	42.6897	9.58126	181.65	17.356	347.195	20.2138	510.327	10.6437	strong	-
rah10	0.2891	0.0745755	14.4992	4.56818	0.462667	0.00776745	30.0203	0.514333	68.5071	3.46247	145.164	15.3704	178.203	9.64366	-	R,H
rah11	0.2864	0.120887	14.3338	7.40501	0.829	0.086267	54.2776	5.71229	105.138	8.51599	227.112	14.6149	272.298	7.27228	-	-
rah12	0.2696	0.0343223	13.3047	2.10244	0.822667	0.0345591	53.8582	2.28838	78.8842	21.926	122.992	20.9251	199.774	8.92866	weak	-
rah13	0.267575	0.065306	13.1807	4.00037	0.635333	0.015695	41.4537	1.03927	83.0528	10.5307	128.668	11.4912	230.643	12.8047	-	-
rah14	0.264675	0.128786	13.0031	7.88885	0.575	0.0563116	37.4586	3.72875	81.1016	7.85278	179.93	19.727	185.641	15.1486	strong	-
rah15	0.26295	0.0461127	12.8974	2.82466	0.788	0.120017	51.5627	7.94707	100.614	1.86889	214.518	21.6957	232.503	16.8968	-	-
rah16	0.25785	0.0138204	12.585	0.846579	0.430333	0.0161658	27.8793	1.07044	82.7868	2.39965	111.463	22.5072	225.065	25.7199	weak	-
rah17	0.256425	0.0332393	12.4977	2.0361	0.565333	0.0280416	36.8185	1.85682	85.0928	14.4862	137.892	5.33013	174.855	8.25238	-	-
rah18	0.256275	0.0630708	12.4885	3.86345	0.495333	0.104887	32.1834	6.94526	81.3677	3.0686	125.83	3.2368	185.641	19.2394	-	-
rah19	0.255	0.0671196	12.4104	4.11146	0.568333	0.01861	37.0172	1.23229	77.1991	12.2638	135.763	14.5372	219.114	13.9804	-	-
rah20	0.254167	0.0515378	12.3594	3.15699	1.48367	0.0554106	97.6272	3.66909	83.8511	8.65617	144.632	13.7257	188.245	21.2266	-	-
rah21	0.253	0.069	12.2971	4.2097	0.694333	0.0196299	45.3604	1.29982	71.0792	10.8584	146.583	14.928	168.161	35.3956	strong	-
rah22	0.24135	0.0700811	11.5743	4.29287	0.741667	0.0277909	48.4947	1.84021	118.087	6.1372	278.196	13.8182	342.963	10.8369	strong	-
rah23	0.23755	0.0317228	11.3415	1.9432	0.487	0.0034641	31.6316	0.22938	63.8063	10.5598	158.467	13.2534	132.457	5.83729	-	R,H
rah24	0.234825	0.0150858	11.1746	0.924094	0.559	0.0538609	36.3992	3.56648	77.0217	18.3274	107.738	8.51403	206.469	40.5995	-	-
rah25	0.227375	0.0229776	10.7182	1.40751	0.557667	0.0845715	36.3109	5.60002	76.5782	14.1073	120.154	11.3797	158.119	4.1136	-	R
rah26	0.226625	0.0308234	10.6723	1.88811	0.593	0.0298161	38.6505	1.97431	89.7049	8.68067	159.709	11.6137	218.742	15.1364	-	-
rah27	0.225975	0.0624771	10.6325	3.82708	n.d.	n.d.	n.d.	n.d.	69.9262	11.3857	110.399	11.2126	160.722	36.4564	weak	-
rah28	0.2242	0.053111	10.5237	3.25335	0.602	0.0301993	39.2465	1.99969	83.4076	6.40993	167.514	2.67831	233.991	4.49905	-	-
rah29	0.217825	0.0569481	10.1332	3.4884	0.615667	0.0438444	40.1514	2.90322	61.5003	4.07316	119.445	3.2368	172.252	20.6441	-	-
rah30	0.215875	0.0406781	10.0138	2.49177	0.509667	0.0583981	33.1325	3.86691	62.0324	5.42919	123.879	12.0211	145.474	15.011	weak	-
rah31	0.2107	0.0195527	9.69678	1.19771	0.509	0.019975	33.0883	1.32267	76.4008	5.64653	153.856	4.06419	197.171	22.2852	weak	-
rah32	0.209075	0.0506265	9.59724	3.10116	0.468667	0.0775134	30.4176	5.13266	64.2498	4.13355	112.527	7.83872	144.358	9.48943	-	-
rah33	0.20105	0.049	9.10567	2.99809	0.576333	0.0416693	37.5469	2.75919	76.2234	10.2789	140.553	16.3176	158.863	6.72548	weak	-
rah34	0.200125	0.0216749	9.049	1.32771	0.832	0.0709295	54.4762	4.6967	75.6026	7.17104	169.11	13.1892	265.976	14.6331	-	-
rah35	0.19585	0.0088244	8.78714	0.540545	0.692667	0.101791	45.2501	6.74021	72.9418	7.52748	202.811	34.4132	187.129	6.05823	-	R,H
rah36	0.1921	0.0186107	8.55743	1.14002	1.17167	0.165784	76.9677	10.9776	70.547	4.32604	143.568	24.3871	175.599	49.2454	-	-
rah37	0.1879	0.0315797	8.30015	1.93444	0.516667	0.0828513	33.596	5.48611	81.7224	13.878	189.153	31.3775	282.712	41.2881	-	-
rah38	0.187175	0.0284719	8.25574	1.74407	0.580667	0.1045	37.8338	6.91964	58.0855	6.58518	132.925	16.4386	126.506	4.46304	-	-
rah39	0.186133	0.0159412	8.19193	0.976493	0.67	0.0558659	43.7492	3.69924	66.8219	4.95178	144.632	12.6186	162.582	4.27843	-	-
rah40	0.18375	0.0198488	8.04594	1.21586	0.574667	0.065615	37.4365	4.34479	82.7868	24.1715	160.951	10.7616	186.385	10.0991	-	-
rah41	0.18275	0.0218569	7.98469	1.33886	0.940333	0.0340783	61.6497	2.25654	57.243	4.68736	126.717	22.3515	180.062	5.11306	-	-
rah42	0.18265	0.000212132	7.97856	0.0129943	0.544667	0.0727759	35.4501	4.81896	58.6621	18.0393	130.087	12.2736	141.755	5.07686	-	-
rah43	0.18175	0.0292376	7.92343	1.79097	0.549	0.0919946	35.737	6.09155	59.9038	4.03825	145.342	6.14448	153.284	10.989	strong	-
rah44	0.179125	0.0317216	7.76263	1.94313	0.682333	0.0150111	44.5658	0.993981	81.6337	4.13069	114.301	3.25135	150.681	18.4179	-	-
rah45	0.1787	0.00627163	7.7366	0.384173	0.64	0.0087178	41.7627	0.577261	65.9349	1.86257	151.018	10.5132	185.641	11.7199	-	R,H,C
rah46	0.177525	0.0561063	7.66462	3.43683	0.802333	0.0486038	52.5118	3.21837	73.4739	20.1772	165.74	25.0947	150.309	10.6003	weak	-
rah47	0.1773	0.0212077	7.65084	1.29909	0.771	0.0735119	50.437	4.86769	84.4719	2.96694	138.601	10.1941	163.326	8.52176	-	-
rah48	0.17675	0.0322521	7.61715	1.97563	1.36033	0.313838	89.4606	20.7812	89.7936	1.10778	193.765	18.2972	191.964	14.934	-	R
rah49	0.176175	0.041143	7.58193	2.52024	0.934333	0.153962	61.2524	10.1948	79.8599	9.37095	171.593	14.0788	267.835	47.5845	-	-
rah50	0.17475	0.0207566	7.49464	1.27146	0.879667	0.110546	57.6325	7.31993	77.5538	11.0491	171.948	9.3741	136.548	14.562	-	-
rah51	0.17435	0.0232129	7.47014	1.42192	0.824667	0.122871	53.9906	8.13609	81.545	4.56493	143.213	18.0087	180.434	20.9082	weak	-
rah52	0.173125	0.0607815	7.3951	3.72322	0.460333	0.0866622	29.8658	5.73846	78.086	5.80724	127.427	3.48939	212.047	4.43714	-	-
rah53	0.17175	0.0121267	7.31087	0.74283	0.467333	0.0440151	30.3293	2.91452	43.5841	21.7927	125.83	9.94096	123.159	3.58667	strong	-
rah54	0.17155	0.0199132	7.29862	1.2198	0.681333	0.0918822	44.4996	6.08411	81.6337	12.3749	121.396	4.52569	157.003	3.45572	-	-
rah55	0.171525	0.0196737	7.29709	1.20513	0.536667	0.0325935	34.9203	2.15822	73.2965	15.055	177.447	19.3405	177.459	27.5932	-	-
rah56	0.159475	0.0458808	6.55896	2.81046	0.539333	0.176378	35.0969	11.6791	87.5762	10.6111	116.962	17.9378	164.814	4.14709	-	-
rah57	0.1578	0.0354184	6.45636	2.16958	0.538333	0.0408207	35.0307	2.703	46.8658	3.78484	123.347	12.8851	138.035	15.3	-	-
rah58	0.152975	0.0197076	6.1608	1.2072	0.737667	0.0658508	34.9203	2.15822	68.7731	4.2267	143.745	11.242	118.695	9.01858	-	-
rah59	0.14715	0.0133887	5.80398	0.820133	0.806667	0.0525579	52.7987	3.48019	71.3453	22.6253	148.712	21.8949	209.444	7.997	-	-
rah60	0.1436	0.0224912	5.58652	1.37771	1.04333	0.0613297	68.47	4.06103	92.8092	9.01148	144.987	17.6406	238.082	12.9319	strong	-
rah61	0.137325	0.008081	5.20214	0.495007	0.572	0.0894036	37.26	5.91998	105.936	20.4283	145.519	23.1766	184.153	1.67708	-	-
rah62	0.13275	0.0437464	4.9219	2.67972	0.688333	0.0814269	44.9631	5.39179	77.4651	1.71066	147.293	21.1806	157.003	7.45079	weak	-
rah63	0.132325	0.0271059	4.89587	1.66039	0.648667	0.0161658	42.3366	1.07044	79.4164	7.08663	194.12	6.16747	259.281	6.72548	-	R
